# Supplementary material for: Differential Gene Expression of Malaria Parasite in Response to Red Blood Cell-Specific Glycolytic Intermediate 2,3-Diphosphoglycerate (2,3-DPG)
Source: Int J Mol Sci. 2023 Nov 28;24(23):16869. doi: 10.3390/ijms242316869 (PMC10706422; doi:10.3390/ijms242316869)
Supplement: Supplementary file 1 [file ijms-24-16869-s001.zip]

Archive with 3 entries (3 files):
- ijms_Balau et al_Table S1.xlsx
- ijms_Balau et al_Table S2.xlsx
- ijms_Balau et al_Table S3.xlsx
